# Supplementary material for: Impact of Modern Communication in Transforming Dental Care
Source: Dent J (Basel). 2025 Sep 25;13(10):441. doi: 10.3390/dj13100441 (PMC12564604; doi:10.3390/dj13100441)
Supplement: Supplementary file 1 [file dentistry-13-00441-s001.zip]

Archive with 1 entries (1 files):
- dentistry-3780069-supplementary.pdf
